# Supplementary material for: Time-Dependent Adhesion and Fluoride Release of Resin-Modified Glass Ionomer Cements on Demineralized Enamel, Sound Enamel and Dentine
Source: J Clin Med. 2025 Oct 11;14(20):7166. doi: 10.3390/jcm14207166 (PMC12565266; doi:10.3390/jcm14207166)
Supplement: Supplementary file 1 [file jcm-14-07166-s001.zip]

Archive with 1 entries (1 files):
- jcm-3890010-supplementary.pdf
